# Supplementary material for: Protein quality control and regulated proteolysis in the genome‐reduced organism Mycoplasma pneumoniae
Source: Mol Syst Biol. 2020 Dec 15;16(12):e9530. doi: 10.15252/msb.20209530 (PMC7737663; doi:10.15252/msb.20209530)
Supplement: Supplementary file 3 — Table EV1 [file MSB-16-e9530-s003.xlsx]

## Sheet: README
Table EV1. Protein half-lives in wild-type Mycoplasma pneumoniae strain measured by SILAC. Description of the columns: [protein half-life_h] protein half-life (hours) in the wild-type strain [protein half-life_h_std] standard deviation of protein half-life (hours) [protein half-life_n_rep] number of biological replicates used to estimate protein half-life [protein half-life_clipped] large protein…

## Sheet: Sheet1
gene	protein half-life_h	protein half-life_h_std	protein half-life_n_rep	protein half-life_clipped
MPN001	121.462	95.9799	4	FALSE
MPN002	10.9512	3.71353	4	FALSE
MPN003	20.4306	3.65893	4	FALSE
MPN004	38.4669	5.78694	4	FALSE
MPN005	89.3975	135.72	4	FALSE
MPN006	35.8726	18.9071	4	FALSE
MPN007	13.3762	2.80035	4	FALSE
MPN008	17.4728	6.28128	4	FALSE
MPN009	14.5433	4.6238	4	FALSE
MPN011	300	1027.61	4	TRUE
MPN012	48.0781	59.2521	1	FALSE
MPN013	22.2243	3.41744	4	FALSE
MPN015	14.8489	2.83217	4	FALSE
MPN017	18.6021	4.24752	3	FALSE
MPN018	300	1760.26	4	TRUE
MPN019	143.554	311.187	4	FALSE
MPN020	35.1229	19.1167	4	FALSE
MPN021	114.374	41.8303	4	FALSE
MPN022	300	1006.5	4	TRUE
MPN023	36.012	18.9733	4	FALSE
MPN024	7.76055	0.216225	4	FALSE
MPN025	78.182	75.9231	4	FALSE
MPN026	17.7011	3.81411	4	FALSE
MPN029	29.5861	5.67376	4	FALSE
MPN030	11.5078	2.66338	2	FALSE
MPN031	38.7405	14.9367	4	FALSE
MPN033	23.8473	12.8776	4	FALSE
MPN034	47.4522	39.0101	4	FALSE
MPN036	19.4541	13.2117	4	FALSE
MPN044	4.11304	2.0405	2	FALSE
MPN045	300	1198.3	4	TRUE
MPN046	46.9305	47.1666	4	FALSE
MPN047	23.3796	9.26373	4	FALSE
MPN050	94.2215	12.4804	4	FALSE
MPN051	86.8351	41.9183	4	FALSE
MPN052	300	585.136	4	TRUE
MPN053	93.7902	124.971	4	FALSE
MPN055	19.1995	7.18085	4	FALSE
MPN058	37.9788	31.5937	4	FALSE
MPN059	29.5139	20.5095	4	FALSE
MPN060	40.6847	41.0203	4	FALSE
MPN060a	33.4985	8.40784	4	FALSE
MPN061	44.7315	11.0309	4	FALSE
MPN062	71.2574	50.5971	4	FALSE
MPN063	59.3807	64.4251	4	FALSE
MPN064	300	126.408	4	TRUE
MPN065	19.7568	4.94677	4	FALSE
MPN066	59.852	17.3807	4	FALSE
MPN067	26.3759	13.1963	4	FALSE
MPN068	8.84593	1.07702	4	FALSE
MPN069	4.11534	1.05776	1	FALSE
MPN071	11.7813	1.75755	4	FALSE
MPN073	89.3556	40.2536	4	FALSE
MPN075	15.9194	0.194834	3	FALSE
MPN076	300	1254.49	4	TRUE
MPN077	75.726	31.0272	4	FALSE
MPN078	58.0169	94.171	4	FALSE
MPN079	43.808	42.7432	4	FALSE
MPN080	31.529	11.935	4	FALSE
MPN081	37.0172	18.9997	4	FALSE
MPN082	300	981.339	4	TRUE
MPN083	9.9055	10.0997	4	FALSE
MPN084	3.13337	2.58431	4	FALSE
MPN090	197.223	710.594	4	FALSE
MPN095	300	243.488	2	TRUE
MPN096	300	1306.36	4	TRUE
MPN104a	49.4041	4.05816	2	FALSE
MPN105	49.8962	30.2316	4	FALSE
MPN106	51.1319	23.1907	4	FALSE
MPN109	83.3147	53.5446	4	FALSE
MPN115	19.4572	3.796	4	FALSE
MPN116	11.5035	1.81013	4	FALSE
MPN117	23.8254	8.56176	4	FALSE
MPN118	28.3165	2.45132	4	FALSE
MPN119	20.1198	0.640446	4	FALSE
MPN120	49.8179	9.2099	4	FALSE
MPN121	30.2141	8.73625	4	FALSE
MPN122	8.75133	0.557179	4	FALSE
MPN123	10.4977	2.04644	4	FALSE
MPN124	12.9795	7.17872	4	FALSE
MPN125	9.84686	2.57348	4	FALSE
MPN126	300	2101.64	3	TRUE
MPN133	2.79613	2.73012	2	FALSE
MPN134	55.2253	40.0598	4	FALSE
MPN136	43.7176	42.2627	4	FALSE
MPN140	50.2606	25.5532	4	FALSE
MPN141	18.9168	1.16089	4	FALSE
MPN142	14.5981	2.38187	4	FALSE
MPN148	4.05865	0.384493	3	FALSE
MPN152	58.1166	62.3796	2	FALSE
MPN153	79.9849	30.3924	4	FALSE
MPN154	20.8066	6.18686	4	FALSE
MPN155	39.6351	24.952	4	FALSE
MPN156	9.93619	0.0344018	2	FALSE
MPN157	15.0283	3.06251	4	FALSE
MPN158	38.629	24.9521	4	FALSE
MPN159	28.7177	17.2556	4	FALSE
MPN161	16.2589	4.91086	4	FALSE
MPN162	9.85965	1.69105	4	FALSE
MPN163	300	7988.52	3	TRUE
MPN164	27.1578	11.528	4	FALSE
MPN165	29.8736	15.81	4	FALSE
MPN166	25.8596	13.5814	4	FALSE
MPN167	27.2015	10.6088	4	FALSE
MPN168	36.7665	21.5746	4	FALSE
MPN169	19.7706	8.57201	4	FALSE
MPN170	27.4159	13.4489	4	FALSE
MPN171	25.0573	6.80226	4	FALSE
MPN172	24.974	12.2619	4	FALSE
MPN173	24.4123	10.8483	4	FALSE
MPN174	24.9259	12.275	4	FALSE
MPN175	31.4626	21.1938	4	FALSE
MPN176	19.9793	7.3774	4	FALSE
MPN177	25.5052	10.9826	4	FALSE
MPN179	28.2649	17.9687	4	FALSE
MPN180	24.1801	11.0211	4	FALSE
MPN181	29.9471	17.7277	4	FALSE
MPN182	26.6022	15.4417	4	FALSE
MPN183	22.1998	9.87169	4	FALSE
MPN184	16.7936	8.00185	4	FALSE
MPN185	25.5756	13.6102	4	FALSE
MPN186	23.1872	15.6229	4	FALSE
MPN187	12.3617	6.78815	2	FALSE
MPN189	26.2018	17.2921	4	FALSE
MPN190	27.4475	14.0636	4	FALSE
MPN191	31.497	15.2141	4	FALSE
MPN192	35.3187	29.4231	4	FALSE
MPN193	43.2307	10.8649	4	FALSE
MPN194	37.9527	15.794	4	FALSE
MPN195	300	993.844	4	TRUE
MPN196	16.8394	1.77059	2	FALSE
MPN197	72.2895	72.1568	4	FALSE
MPN198	13.6083	2.88892	2	FALSE
MPN199	20.2301	3.69094	4	FALSE
MPN199a	7.54305	0.340315	1	FALSE
MPN200	300	2649.19	4	TRUE
MPN207	300	239.023	4	TRUE
MPN207a	5.60461	0.961031	2	FALSE
MPN208	13.8478	4.39469	4	FALSE
MPN209	18.909	7.63203	4	FALSE
MPN210	33.4208	19.1989	4	FALSE
MPN211	21.4918	5.47048	4	FALSE
MPN213	5.41438	0.764885	4	FALSE
MPN214	80.4977	113.496	4	FALSE
MPN215	23.3276	6.66223	4	FALSE
MPN216	28.7231	14.964	4	FALSE
MPN217	36.3258	25.3726	4	FALSE
MPN218	31.5951	14.8996	4	FALSE
MPN219	15.1278	4.9264	4	FALSE
MPN220	27.1062	9.86528	4	FALSE
MPN221	300	1967.11	4	TRUE
MPN222	5.56192	3.12311	4	FALSE
MPN223	34.095	20.507	4	FALSE
MPN224	12.0709	0.804704	3	FALSE
MPN225	22.9072	9.41399	4	FALSE
MPN226	23.7473	11.5874	4	FALSE
MPN227	21.6429	9.2378	4	FALSE
MPN228	23.4537	9.54854	4	FALSE
MPN229	23.5527	11.6613	4	FALSE
MPN230	115.44	6.00606	2	FALSE
MPN231	13.6939	3.86196	4	FALSE
MPN232	28.1189	11.2468	4	FALSE
MPN233	16.5862	4.03897	4	FALSE
MPN235	21.2562	19.3747	3	FALSE
MPN236	49.7292	54.4765	4	FALSE
MPN237	43.1507	30.7668	4	FALSE
MPN238	40.9344	26.0425	4	FALSE
MPN239	19.9815	1.9654	4	FALSE
MPN240	38.4537	7.39618	4	FALSE
MPN241	16.0304	9.0725	4	FALSE
MPN243	10.4646	0.652089	4	FALSE
MPN244	25.271	9.42703	4	FALSE
MPN245	23.7761	4.34255	4	FALSE
MPN246	37.9381	15.3355	4	FALSE
MPN247	61.083	12.2322	4	FALSE
MPN248	30.2679	7.34631	4	FALSE
MPN250	113.961	46.4121	4	FALSE
MPN251	15.5898	3.61322	4	FALSE
MPN252	59.9157	43.5871	4	FALSE
MPN253	34.889	22.2226	2	FALSE
MPN254	127.171	197.691	4	FALSE
MPN255	50.0083	39.1073	4	FALSE
MPN256	35.13	18.9615	4	FALSE
MPN257	46.9064	34.9335	4	FALSE
MPN258	33.0526	8.75572	4	FALSE
MPN259	300	772.434	4	TRUE
MPN261	21.3938	4.87749	4	FALSE
MPN262	83.1366	69.3366	4	FALSE
MPN263	45.26	3.12664	4	FALSE
MPN264	21.3847	7.15177	4	FALSE
MPN265	300	268.774	4	TRUE
MPN266	13.1373	0.754372	4	FALSE
MPN267	101.914	50.4471	4	FALSE
MPN268	18.5056	5.09964	2	FALSE
MPN269	118.636	111.688	4	FALSE
MPN271	9.98182	2.74584	4	FALSE
MPN272	59.3091	7.44956	4	FALSE
MPN273	76.8415	122.112	4	FALSE
MPN275	24.5709	6.5943	4	FALSE
MPN276	97.2466	97.8374	4	FALSE
MPN277	71.7996	37.917	4	FALSE
MPN278	44.0637	9.08821	4	FALSE
MPN279	37.8293	5.944	4	FALSE
MPN280	38.0493	27.5882	4	FALSE
MPN284	300	1019.78	4	TRUE
MPN287	23.5023	2.93646	1	FALSE
MPN288	49.3538	78.2211	4	FALSE
MPN291	23.8335	12.9507	4	FALSE
MPN292	5.62801	2.63282	2	FALSE
MPN293	69.5234	90.4814	1	FALSE
MPN294	300	6421.53	4	TRUE
MPN295	106.869	49.4946	4	FALSE
MPN296	9.36806	0.241317	4	FALSE
MPN297	19.1232	3.64223	2	FALSE
MPN299	40.3223	13.4005	4	FALSE
MPN300	19.3572	4.34348	4	FALSE
MPN301	20.018	5.57215	4	FALSE
MPN302	273.115	58.2425	4	FALSE
MPN303	180.968	122.251	4	FALSE
MPN307	17.8124	5.73157	3	FALSE
MPN308	120.188	87.1923	2	FALSE
MPN309	11.5807	3.51152	4	FALSE
MPN310	45.4586	18.782	4	FALSE
MPN311	32.8553	13.2425	4	FALSE
MPN312	13.1224	1.07551	4	FALSE
MPN314	300	91.668	4	TRUE
MPN315	49.473	38.7784	4	FALSE
MPN316	4.34534	2.9812	4	FALSE
MPN317	6.33473	2.81742	4	FALSE
MPN318	52.1988	25.8264	4	FALSE
MPN319	29.7388	14.8912	4	FALSE
MPN320	300	221.201	4	TRUE
MPN321	300	313.031	4	TRUE
MPN322	300	928.441	4	TRUE
MPN323	11.014	2.76331	4	FALSE
MPN324	300	1048.22	4	TRUE
MPN325	25.7449	13.2428	4	FALSE
MPN326	14.4282	4.89376	4	FALSE
MPN328	30.0618	19.3077	4	FALSE
MPN329	17.2432	6.4214	4	FALSE
MPN330	16.429	3.79222	4	FALSE
MPN331	23.4966	5.01113	4	FALSE
MPN332	13.5099	2.03758	4	FALSE
MPN333	7.31532	1.66951	2	FALSE
MPN336	34.2676	1.99179	4	FALSE
MPN337	63.98	62.5039	4	FALSE
MPN338	68.6602	94.6071	4	FALSE
MPN339	30.6756	20.09	4	FALSE
MPN340	13.7276	1.67317	4	FALSE
MPN342	12.8144	24.5448	4	FALSE
MPN348	34.2386	22.4061	2	FALSE
MPN349	172.902	78.2398	4	FALSE
MPN352	9.49779	2.23522	4	FALSE
MPN353	29.5715	4.99003	4	FALSE
MPN354	80.2557	46.9168	4	FALSE
MPN355	18.7011	6.46972	4	FALSE
MPN356	17.1038	4.90583	4	FALSE
MPN357	25.7144	13.4054	4	FALSE
MPN358	300	301.79	4	TRUE
MPN359	55.3396	22.1431	4	FALSE
MPN360	7.29103	2.8158	4	FALSE
MPN361	31.32	19.5594	4	FALSE
MPN362	14.773	3.26627	4	FALSE
MPN368	9.26718	6.44584	2	FALSE
MPN372	35.2031	26.7295	4	FALSE
MPN376	29.8458	12.6605	4	FALSE
MPN377	27.0145	2.905	4	FALSE
MPN378	17.3352	2.44933	4	FALSE
MPN379	18.9026	3.07778	4	FALSE
MPN380	32.559	16.0402	4	FALSE
MPN381	72.1291	45.0145	4	FALSE
MPN382	5.04246	0.651125	1	FALSE
MPN383	44.0447	13.6655	4	FALSE
MPN384	48.1614	13.9514	4	FALSE
MPN385	17.4596	8.5424	3	FALSE
MPN386	300	166.892	4	TRUE
MPN387	16.3271	2.15785	4	FALSE
MPN388	61.8878	12.1468	3	FALSE
MPN389	101.672	25.4109	4	FALSE
MPN390	63.2732	20.4421	4	FALSE
MPN391	87.7076	25.4187	4	FALSE
MPN392	71.9369	25.8359	4	FALSE
MPN393	49.5436	12.8018	4	FALSE
MPN394	97.5092	32.3278	4	FALSE
MPN395	61.772	59.3084	2	FALSE
MPN396	14.7997	2.48551	4	FALSE
MPN397	80.0846	30.1143	4	FALSE
MPN398	29.7932	2.75326	4	FALSE
MPN399	17.8377	1.01163	4	FALSE
MPN400	11.3091	6.66691	4	FALSE
MPN401	10.5264	2.23511	4	FALSE
MPN402	44.4709	25.5388	4	FALSE
MPN406	49.0499	2.72459	4	FALSE
MPN407	105.047	216.844	4	FALSE
MPN408	53.7975	35.0937	4	FALSE
MPN410	16.1574	6.96113	4	FALSE
MPN415	75.154	30.2502	4	FALSE
MPN416	8.71109	1.31003	2	FALSE
MPN419	43.4496	27.2741	4	FALSE
MPN420	75.4685	9.05948	4	FALSE
MPN421	300	904.435	3	TRUE
MPN422	41.2483	20.1985	4	FALSE
MPN423	18.5983	5.03223	4	FALSE
MPN424	23.2094	25.8546	2	FALSE
MPN425	29.3636	14.7378	4	FALSE
MPN426	30.4143	11.9459	4	FALSE
MPN427	87.7309	8.31792	4	FALSE
MPN428	87.6719	34.9032	4	FALSE
MPN429	71.1966	21.7842	4	FALSE
MPN430	300	100.956	4	TRUE
MPN431	19.07	9.67913	3	FALSE
MPN432	18.2049	10.3924	4	FALSE
MPN433	17.5732	16.039	3	FALSE
MPN434	300	2108.03	4	TRUE
MPN435	103.186	130.665	4	FALSE
MPN436	10.5918	1.70775	4	FALSE
MPN443	13.8144	24.1384	4	FALSE
MPN444	7.62893	1.92251	4	FALSE
MPN445	29.4879	57.9472	4	FALSE
MPN446	29.1125	19.0771	4	FALSE
MPN447	43.0703	15.99	4	FALSE
MPN449	3.2752	0.43501	4	FALSE
MPN450	17.5959	2.35103	2	FALSE
MPN452	14.9275	1.38981	4	FALSE
MPN454	32.4407	17.7895	4	FALSE
MPN455	7.76151	2.67049	4	FALSE
MPN456	37.0227	21.7405	4	FALSE
MPN459	18.746	11.7026	4	FALSE
MPN460	39.3771	11.7458	1	FALSE
MPN461	70.2825	34.0451	4	FALSE
MPN469	37.4479	6.65549	4	FALSE
MPN470	121.777	102.214	4	FALSE
MPN472	48.3533	46.0504	4	FALSE
MPN473	15.0239	5.10648	4	FALSE
MPN474	69.6756	6.83729	4	FALSE
MPN474a	60.4725	7.76994	4	FALSE
MPN475	25.8574	5.89661	3	FALSE
MPN476	40.2178	28.0495	4	FALSE
MPN477	300	441.602	2	TRUE
MPN478	25.1731	2.97352	4	FALSE
MPN479	109.599	24.5605	4	FALSE
MPN480	33.2638	16.9279	4	FALSE
MPN481	30.5265	19.6272	4	FALSE
MPN482	39.5833	18.284	2	FALSE
MPN483	10.4747	2.86766	4	FALSE
MPN484	7.52636	0.450818	2	FALSE
MPN487	64.9004	80.3148	4	FALSE
MPN488	77.4175	10.8027	2	FALSE
MPN488a	5.32021	0.198311	2	FALSE
MPN489	8.11098	2.87665	4	FALSE
MPN490	9.37331	1.87093	1	FALSE
MPN491	9.6601	6.80717	4	FALSE
MPN492	30.409	17.9205	4	FALSE
MPN493	64.9985	42.9736	4	FALSE
MPN494	63.0004	63.6971	4	FALSE
MPN495	66.4038	21.4394	4	FALSE
MPN496	300	352.337	1	TRUE
MPN498	78.9191	73.7174	4	FALSE
MPN499	300	1467.77	2	TRUE
MPN504	31.3179	25.1164	1	FALSE
MPN506	59.5297	66.6119	4	FALSE
MPN509	5.03947	2.0414	3	FALSE
MPN515	26.6949	11.3336	4	FALSE
MPN516	29.7284	13.9191	4	FALSE
MPN517	95.227	43.4263	4	FALSE
MPN518	76.137	32.1618	4	FALSE
MPN519	47.972	13.8538	4	FALSE
MPN520	70.7912	33.4356	4	FALSE
MPN520a	93.6014	4.95557	4	FALSE
MPN521	9.38198	1.55437	4	FALSE
MPN523	7.81139	1.79439	4	FALSE
MPN526	27.0705	7.01128	4	FALSE
MPN528	47.2154	24.222	4	FALSE
MPN529	27.391	5.21061	4	FALSE
MPN530	300	368.617	4	TRUE
MPN531	300	1858.63	4	TRUE
MPN532	61.9063	41.8377	4	FALSE
MPN533	300	521.556	4	TRUE
MPN538	28.4543	13.2214	4	FALSE
MPN539	24.5235	8.85744	4	FALSE
MPN540	12.0283	0.587583	2	FALSE
MPN541	18.3877	9.26192	4	FALSE
MPN542	10.2321	4.20237	4	FALSE
MPN543	14.2848	10.679	4	FALSE
MPN544	15.3234	8.0561	4	FALSE
MPN545	53.8396	37.9006	4	FALSE
MPN546	65.1808	42.7026	4	FALSE
MPN547	54.5606	30.4417	4	FALSE
MPN548	8.74309	1.67061	3	FALSE
MPN549	49.2745	45.5655	4	FALSE
MPN550	34.0103	14.3588	4	FALSE
MPN551	10.17	3.00551	3	FALSE
MPN552	49.1901	30.3396	4	FALSE
MPN553	63.3936	40.6388	4	FALSE
MPN554	25.3998	4.20547	4	FALSE
MPN555	89.7843	3.987	4	FALSE
MPN556	127.113	39.6602	4	FALSE
MPN557	34.5217	22.3228	4	FALSE
MPN558	86.2225	62.6416	4	FALSE
MPN559	12.9915	5.70232	4	FALSE
MPN560	51.7696	10.836	4	FALSE
MPN561	69.5164	6.41334	2	FALSE
MPN562	42.2567	36.8854	4	FALSE
MPN563	25.5826	10.2725	4	FALSE
MPN565	20.3137	3.58726	1	FALSE
MPN566	91.0695	33.8517	4	FALSE
MPN567	25.6193	7.53114	4	FALSE
MPN568	13.0318	5.95094	4	FALSE
MPN572	52.774	52.2333	4	FALSE
MPN573	285.58	129.266	4	FALSE
MPN574	300	115.685	4	TRUE
MPN575	9.2098	1.84554	1	FALSE
MPN576	108.984	179.419	4	FALSE
MPN577	300	1207.88	1	TRUE
MPN588	300	3875.47	1	TRUE
MPN591	58.8714	92.8345	4	FALSE
MPN592	30.6498	16.21	4	FALSE
MPN595	17.8375	3.08613	2	FALSE
MPN597	300	703.313	4	TRUE
MPN598	300	179.495	4	TRUE
MPN599	300	561.283	4	TRUE
MPN600	300	527.421	4	TRUE
MPN601	300	561.249	4	TRUE
MPN602	300	721.1	4	TRUE
MPN603	300	2844.06	2	TRUE
MPN604	300	928.853	2	TRUE
MPN606	198.697	80.0603	4	FALSE
MPN607	31.3007	9.77025	4	FALSE
MPN608	24.5261	7.19514	4	FALSE
MPN609	53.4724	22.2102	4	FALSE
MPN610	45.5421	39.6951	4	FALSE
MPN611	300	165.775	4	TRUE
MPN616	22.6382	6.97149	4	FALSE
MPN617	25.0335	21.2101	4	FALSE
MPN618	17.6023	3.89337	4	FALSE
MPN619	29.111	11.1052	4	FALSE
MPN620	42.5946	12.9902	4	FALSE
MPN621	30.4144	17.9883	4	FALSE
MPN622	20.3525	5.10488	4	FALSE
MPN623	6.43062	1.67953	4	FALSE
MPN624	26.45	20.5595	4	FALSE
MPN625	43.9013	1.71024	3	FALSE
MPN627	115.207	125.648	4	FALSE
MPN628	43.7043	33.8416	4	FALSE
MPN629	97.529	153.31	4	FALSE
MPN630	300	1914.47	4	TRUE
MPN631	46.1817	32.5761	4	FALSE
MPN632	36.0219	29.938	4	FALSE
MPN636	40.4322	6.90008	4	FALSE
MPN638	240.435	197.34	4	FALSE
MPN639	24.1784	20.4507	1	FALSE
MPN641	7.59452	0.861206	4	FALSE
MPN642	14.4917	4.54266	4	FALSE
MPN643	17.5936	4.06584	2	FALSE
MPN645	16.5761	30.103	2	FALSE
MPN646	13.3629	5.22401	4	FALSE
MPN647	7.92124	2.62497	4	FALSE
MPN652	96.56	102.479	4	FALSE
MPN653	59.1309	38.9746	4	FALSE
MPN655	17.1863	1.69513	4	FALSE
MPN656	14.1162	7.6724	3	FALSE
MPN658	26.3185	15.8898	4	FALSE
MPN659	7.23845	0.815569	4	FALSE
MPN660	25.4716	14.6575	4	FALSE
MPN661	43.7056	34.7023	4	FALSE
MPN663	31.3822	11.7153	4	FALSE
MPN664	27.4465	13.7305	4	FALSE
MPN665	127.814	201.835	4	FALSE
MPN666	300	799.116	3	TRUE
MPN667	77.2548	68.3367	4	FALSE
MPN668	71.9429	258.897	3	FALSE
MPN669	115.864	155.629	4	FALSE
MPN670	86.0836	40.9175	4	FALSE
MPN671	52.5608	38.2714	4	FALSE
MPN671a	22.3929	12.4242	4	FALSE
MPN672	7.68013	5.48536	4	FALSE
MPN673	118.301	146.354	4	FALSE
MPN674	102.427	89.3489	4	FALSE
MPN677	101.664	142.424	4	FALSE
MPN678	191.448	355.243	4	FALSE
MPN679	19.1105	9.25042	4	FALSE
MPN680	25.6803	12.4539	4	FALSE
MPN683	40.7822	20.5044	4	FALSE
MPN684	19.3813	4.57811	4	FALSE
MPN685	11.1182	2.1306	4	FALSE
MPN686	70.8563	42.8207	4	FALSE
MPN687	7.412	1.45376	4	FALSE
MPN688	300	650.266	4	TRUE
