# Supplementary material for: Protein quality control and regulated proteolysis in the genome‐reduced organism Mycoplasma pneumoniae
Source: Mol Syst Biol. 2020 Dec 15;16(12):e9530. doi: 10.15252/msb.20209530 (PMC7737663; doi:10.15252/msb.20209530)
Supplement: Supplementary file 5 — Table EV3 [file MSB-16-e9530-s005.xlsx]

## Sheet: README
Table EV3. Lon and FtsH candidate substrates (separated in different sheets). Proteins significantly upregulated following Lon or FtsH depletion are shown. Description of the columns: [Lon/FtsH substrate]: M. pneumoniae protein name nomenclature of the candidate substrate [protein annotation]: Ortholog protein name nomenclature [function]: Function of the candidate substrate [FC]: Differentially …

## Sheet: Lon candidates
Lon substrate	Protein annotation	Function	FC	protein half-life_h	FC insoluble/whole-cell, Lon- condition	Detected in insoluble fraction, Lon- condition
MPN089	HsdS	Type-1 restriction enzyme specificity protein	DD	ND	0.901059	TRUE
MPN096		Amino acid permease	DD	300		FALSE
MPN107		Uncharacterized DNA methylase	DD	ND		TRUE
MPN108		Adenine-specific methylase	DD	ND	1.54013	TRUE
MPN111		Adenine-specific methylase	DD	ND	1.01353	TRUE
MPN139		Hypothetical protein	DD	ND		FALSE
MPN146		Hypothetical protein	DD	ND	-1.50433	TRUE
MPN199		Hypothetical lipoprotein	DD	20.2301		TRUE
MPN201	HsdS	Type-1 restriction enzyme specificity protein	DD	ND	0.781128	TRUE
MPN283		Hypothetical protein	DD	ND		FALSE
MPN285	HsdS	Type-1 restriction enzyme specificity protein	DD	ND	1.36902	TRUE
MPN289	HsdS	Type-1 restriction enzyme specificity protein	DD	ND	1.89212	TRUE
MPN304	ArcA	Arginine deiminase (N-terminal fragment)	DD	ND	0.956195	TRUE
MPN333		Putative ABC transporter	DD	7.31532	-0.978091	TRUE
MPN334	BcrA	Putative ABC transporter	DD	ND	1.41817	TRUE
MPN335		Putative ABC transporter	DD	ND	-1.96875	TRUE
MPN343	HsdS	Type-1 restriction enzyme specificity protein	DD	ND	1.60496	TRUE
MPN347a		Putative antitoxin	DD	ND		FALSE
MPN347b		Putative toxin (N-terminal fragment)	DD	ND		TRUE
MPN365	HsdS	Type-1 restriction enzyme specificity protein	DD	ND	0.293773	TRUE
MPN411		Hypothetical lipoprotein	DD	ND	-0.404546	TRUE
MPN458		Putative OppA variant	DD	ND		FALSE
MPN497	UlaG	L-ascorbate-6-phosphate lactonase ulaG	DD	ND		TRUE
MPN508		Putative membrane export protein	DD	ND	1.40507	TRUE
MPN514		Hypothetical protein	DD	ND	2.31989	TRUE
MPN525	DnaB	Replication initiation protein	DD	ND	1.60685	TRUE
MPN534	RrlB	Recombination sigma-20 accesory protein	DD	ND		FALSE
MPN537	MucB	DNA polymerase IV	DD	ND	-0.361668	TRUE
MPN581		Hypothetical protein	DD	ND		FALSE
MPN612		Hypothetical protein	DD	ND	1.75887	TRUE
MPN615	HsdS	Type-1 restriction enzyme specificity protein	DD	ND	1.29303	TRUE
id00222		Hypothetical sORF	DD	ND		FALSE
id05399		Hypothetical sORF	DD	ND		FALSE
id11195		Hypothetical sORF	DD	ND		FALSE
MPN633		Hypothetical protein	4.63	ND	1.24403	TRUE
MPN564	Adh	NADP-dependent alcohol dehydrogenase	4.14	ND	0.453059	TRUE
MPN316	FtsA	Cell division protein	3.73	4.34534	1.4076	TRUE
MPN032		Hypothetical protein	2.98	ND	1.03893	TRUE
MPN298	AcpS	Holo-[acyl-carrier-protein] synthase	2.74	ND	0.923561	TRUE
MPN342	HsdM	Type-1 restriction enzyme methylase protein	2.42	ND	-0.989201	TRUE
MPN498	AraD	L-ribulose-5-phosphate 4-epimerase ulaF	2.26	78.9191	1.53777	TRUE
MPN044	Tdk	Thymidylate kinase	2.26	4.11304	-2.06331	TRUE
MPN028	TsrB	Glycosyltransferase	2.21	ND	1.73504	TRUE
MPN368		Hypothetical protein	2.04	9.26718		FALSE
MPN145		Hypothetical protein	2.02	ND	-3.21648	TRUE
MPN341	MutB1	ATP-dependent DNA helicase	1.98	ND	0.278489	TRUE
MPN317	FtsZ	Cell division protein	1.92	6.33473	-0.334058	TRUE
MPN672	Hpt	Hypoxanthine-guanine phosphoribosyltransferase	1.76	7.68013	-0.204046	TRUE
MPN624	RpmB	50S ribosomal protein L28	1.68	26.45	-0.197383	TRUE
MPN433	Cbio2	Cobalt ABC transporter	1.57	17.5732	0.233625	TRUE
MPN445	Lip3	Triacylglycerol lipase	1.55	29.4879	1.42472	TRUE
MPN287		Hypothetical protein	1.51	23.5023	-1.24833	TRUE
MPN018		Putative ABC transporter	1.44	300	0.449789	TRUE
MPN292	RluD	Pseudouridine synthase	1.39	5.62801	1.63344	TRUE
MPN551	YqaJ	Uncharacterized recombination protein	1.34	10.17	1.75177	TRUE
MPN490	RecA	Recombinase A	1.32	9.37331	-1.99972	TRUE
MPN258	MglA	Putative ABC transporter	1.31	33.0526	0.962075	TRUE
MPN315	MraW	S-adenosyl-methyltransferase	1.3	49.473	-0.791948	TRUE
MPN522	TrmB	tRNA (guanine-N(7)-)-methyltransferase	1.28	ND	1.70783	TRUE
MPN443	DeaD	ATP-dependent RNA helicase	1.26	13.8144	0.581075	TRUE
MPN002	Xdj1	DnaJ-like protein	1.25	10.9512	1.75337	TRUE
MPN194	Cbio2	Cobalt/nickel import ATP-binding protein	1.23	37.9527	1.3715	TRUE

## Sheet: FtsH candidates
FtsH substrate	Protein annotation	Function	FC	protein half-life_h
MPN068	SecE	Sec protein translocase subunit	DD	8.84593
MPN070		Hypothetical protein	DD	ND
MPN148		Hypothetical protein	DD	4.05865
MPN207a		Hypothetical sORF	DD	5.60461
MPN274		Putative ABC transporter	DD	ND
MPN418	AlaS	Alanyl-tRNA synthetase	DD	ND
MPN431	CbiQ	Cobalt ABC transporter	DD	19.07
MPN477		Hypothetical protein	DD	300
MPN527		Hypothetical protein	DD	ND
MPN543	FmT	Methionyl-tRNA formyltransferase	DD	14.2848
MPN548	TruC	RNA pseudouridine synthase	DD	8.74309
MPN588		Hypothetical lipoprotein	DD	300
MPN603	AtpE	ATP synthase C chain	DD	300
MPN605		Hypothetical protein	DD	ND
id04488		Hypothetical sORF	DD	ND
id11613		Hypothetical sORF	DD	ND
MPN449		Hypothetical protein	2.92	3.2752
MPN152		Hypothetical lipoprotein	2.75	58.1166
MPN542		Hypothetical protein	2.63	10.2321
MPN408		Hypothetical lipoprotein	2.14	53.7975
MPN264		Uncharacterized hydrolase	1.97	21.3847
MPN214		Hypothetical protein	1.85	80.4977
MPN308		Basic amino acid/polyamine antiporter	1.83	120.188
MPN224	Lgt	Prolipoprotein diacylglyceryl transferase	1.68	12.0709
MPN396	SecD	Sec protein translocase subunit	1.55	14.7997
MPN028	TsrB	Glycosyltransferase	1.32	ND
MPN269	YmdA	Endoribonuclease Y (Rnase Y)	1.21	118.636
MPN184	SecY	Sec protein translocase subunit	1.2	16.7936
MPN472	FakB	Lipid binding protein	1.13	48.3533
MPN506		Hypothetical lipoprotein	1.13	59.5297
MPN399		Hypothetical protein	1.08	17.8377
MPN056	PotB	Spermidine/putrescine transport protein	1.06	ND
MPN163		Hypothetical protein	1.01	300
MPN482		Hypothetical protein	1.01	39.5833
