# Supplementary material for: Protein quality control and regulated proteolysis in the genome‐reduced organism Mycoplasma pneumoniae
Source: Mol Syst Biol. 2020 Dec 15;16(12):e9530. doi: 10.15252/msb.20209530 (PMC7737663; doi:10.15252/msb.20209530)
Supplement: Supplementary file 6 — Table EV4 [file MSB-16-e9530-s006.xlsx]

## Sheet: README
Table EV4. Truncated gene variants found in the M. pneumoniae genome. Description of the columns: [Gene]: M. pneumoniae gene name nomenclature of the gene varaint [Type]: Type of gene variant classifed as pseudogenes (truncated or gene variants based on orthology) or split gene (gene interrupted by a stop codon originating two separate coding regions). [Gene annotation]: Ortholog gene name annota…

## Sheet: Sheet1
Gene	Type	Gene annotation
MPN032	pseudogene	Putative YfkM (oxidative stress protein)
MPN040	pseudogene	Hypothetical protein
MPN041	pseudogene	Hypothetical protein
MPN048	pseudogene	Hypothetical protein
MPN091	pseudogene	Hypothetical protein
MPN097	pseudogene	Hypothetical lipoprotein
MPN098	pseudogene	Hypothetical lipoprotein
MPN109	split gene	Putative restriciton enzyme
MPN110	split gene	Putative restriciton enzyme
MPN112	split gene	Major facilitator family protein CglT
MPN113	split gene	Hypothetical protein
MPN203	pseudogene	Putative adhesin P1-like protein
MPN206	pseudogene	Hypothetical protein
MPN282	pseudogene	Hypothetical protein
MPN289	split gene	Putative HsdS
MPN290	split gene	Putative HsdS
MPN304	split gene	Putative ArcA
MPN305	split gene	Putative ArcA
MPN306	pseudogene	Putative ArcB
MPN345	split gene	Putative HsdR
MPN346	split gene	Putative HsdR
MPN347	split gene	Putative HsdR
MPN347b	split gene	Putative toxin
MPN347c	split gene	Putative toxin
MPN371	pseudogene	Hypothetical protein
MPN373	pseudogene	Hypothetical protein
MPN374	pseudogene	Hypothetical protein
MPN437	pseudogene	Hypothetical protein
MPN457	split gene	Putative OppA protein
MPN458	split gene	Putative OppA protein
MPN459	split gene	Putative OppA protein
MPN590	split gene	Hypothetical lipoprotein
MPN591	split gene	Hypothetical lipoprotein
MPN633	split gene	Hypothetical protein
MPN634	split gene	Putative GTP-pyrophosphokinase YwaC
MPN635	pseudogene	Hypothetical protein
